# Supplementary material for: Spatio-temporal trends and socio-environmental determinants of suicides in England (2002–2022): an ecological population-based study
Source: Lancet Reg Health Eur. 2025 Aug 14;56:101386. doi: 10.1016/j.lanepe.2025.101386 (PMC12859596; doi:10.1016/j.lanepe.2025.101386)
Supplement: MSOA11 NIGHTTIME LIGHT [file mmc5.zip]

Archive with 1 entries (1 files):
- lanepe_101386_mmc5.gif
